# Supplementary material for: Effect of high-dose rosuvastatin loading before percutaneous coronary intervention in Chinese patients with acute coronary syndrome: A systematic review and meta-analysis
Source: PLoS One. 2017 Feb 23;12(2):e0171682. doi: 10.1371/journal.pone.0171682 (PMC5322895; doi:10.1371/journal.pone.0171682)
Supplement: S1 File — (XLS) [file pone.0171682.s001.xls]

## Sheet: Sheet1
author	year	country	Ttotal	TM	TSD	Ctotal	CM	CSD	XM
Wu HB	2013	china	50	4.6	0.6	50	5.93	0.85	hs-CRP of 24h after PCI
Zou Y	2012	china	43	5.1	0.4	37	5.4	0.6	hs-CRP of 24h after PCI
Chen QY	2016	china	30	17.2	8.8	31	24.3	10.3	hs-CRP of 24h after PCI
Jiao YG	2014	china	33	14.7	3.35	39	20.45	4.67	hs-CRP of 24h after PCI
Li H	2014	china	30	8.61	0.84	30	8.68	0.94	hs-CRP of 24h after PCI
Liao BH	2013	china	70	17.03	26.47	70	17.4	24.86	hs-CRP of 24h after PCI
author	year	country	Ttotal	TM	TSD	Ctotal	CM	CSD	XM
Xu CZ	2013	china	45	16.67	4.14	45	17.13	4.26	hs-CRP of 48h after PCI
Li H	2014	china	30	6.48	0.57	30	6.54	0.52	hs-CRP of 48h after PCI
Gui W	2014	china	26	4.71	3.33	26	9.38	3.04	hs-CRP of 48h after PCI
author	year	country	Ttotal	TM	TSD	Ctotal	CM	CSD	XM
Xu CZ	2013	china	45	12.38	2.47	45	15.24	3.68	hs-CRP of 4W after PCI
Zou Y	2012	china	43	1.6	0.2	37	2.5	0.3	hs-CRP of 4W after PCI
author	year	country	Ttotal	TM	TSD	Ctotal	CM	CSD	XM
Wu HB	2013	china	50	0.91	0.17	50	1.13	0.26	TG of 30d after PCI
Xu CZ	2013	china	45	1.14	0.18	45	1.26	0.21	TG of 30d after PCI
Zou Y	2012	china	43	1	0.3	37	1.4	0.2	TG of 30d after PCI
Chen QY	2016	china	30	1.27	0.83	31	1.83	0.76	TG of 30d after PCI
author	year	country	Ttotal	TM	TSD	Ctotal	CM	CSD	XM
Xu CZ	2013	china	45	1.58	0.42	45	1.62	0.39	TG of 48h after PCI
Gui W	2014	china	26	1.69	0.5	26	1.85	0.49	TG of 48h after PCI
author	year	country	Ttotal	TM	TSD	Ctotal	CM	CSD	XM
Wu HB	2013	china	50	2.56	0.36	50	3.17	0.41	TC of 30d after PCI
Xu CZ	2013	china	45	2.67	0.55	45	2.94	0.72	TC of 30d after PCI
Zou Y	2012	china	43	3.8	0.6	37	4.4	0.6	TC of 30d after PCI
Chen QY	2016	china	30	2.34	1.63	31	3.82	1.97	TC of 30d after PCI
Jiao YG	2014	china	33	4.6	1.41	39	4.71	1.39	TC of 30d after PCI
author	year	country	Ttotal	TM	TSD	Ctotal	CM	CSD	XM
Xu CZ	2013	china	45	5.02	1.17	45	5.12	1.12	TC of 48h after PCI
Gui W	2014	china	26	3.25	0.51	26	3.65	0.45	TC of 48h after PCI
author	year	country	Ttotal	TM	TSD	Ctotal	CM	CSD	XM
Jiao YG	2014	china	33	6.33	1.96	39	6.43	1.75	TC of 24h after PCI
Shi YB	2013	china	20	4.09	1.38	20	4.01	0.99	TC of 24h after PCI
author	year	country	Ttotal	TM	TSD	Ctotal	CM	CSD	XM
Wu HB	2013	china	50	1.78	0.2	50	2.04	0.28	LDL-C of 30d after PCI
Xu CZ	2013	china	45	1.52	0.28	45	1.77	0.36	LDL-C of 30d after PCI
Zou Y	2012	china	43	2.3	0.4	37	2.8	0.3	LDL-C of 30d after PCI
Chen QY	2016	china	30	1.41	1.8	31	3.11	1.85	LDL-C of 30d after PCI
Jiao YG	2014	china	33	2.46	0.61	39	2.67	0.65	LDL-C of 30d after PCI
author	year	country	Ttotal	TM	TSD	Ctotal	CM	CSD	XM
Xu CZ	2013	china	45	2.91	0.42	45	2.95	0.43	LDL-C of 48h after PCI
Gui W	2014	china	26	2.06	0.60	26	2.13	0.4	LDL-C of 48h after PCI
author	year	country	Ttotal	TM	TSD	Ctotal	CM	CSD	XM
Xu CZ	2013	china	45	1.08	0.17	45	0.93	0.21	HDL-C of 48h after PCI
Zou Y	2012	china	43	1.3	0.2	37	1.2	0.2	HDL-C of 48h after PCI
Gui W	2014	china	26	0.97	0.09	26	0.93	0.08	HDL-C of 48h after PCI
author	year	country	Ttotal	TM	TSD	Ctotal	CM	CSD	XM
Chen QY	2016	china	30	15.12	7.61	31	20.83	9.68	cTnT of 24h after PCI
Jiao YG	2014	china	33	0.11	0.02	39	0.46	0.13	cTnT of 24h after PCI
Yang Y	2015	china	20	0.03	0.02	20	0.09	0.06	cTnT of 24h after PCI
Luo J	2012	china	31	0.19	0.04	36	0.47	0.05	cTnT of 24h after PCI
